# Supplementary material for: The Same against Many: AtCML8, a Ca2+ Sensor Acting as a Positive Regulator of Defense Responses against Several Plant Pathogens
Source: Int J Mol Sci. 2021 Sep 28;22(19):10469. doi: 10.3390/ijms221910469 (PMC8508799; doi:10.3390/ijms221910469)
Supplement: Supplementary file 1 [file ijms-22-10469-s001.zip]

Archive with 11 entries (11 files):
- Figure S1.pdf
- Figure S2.pdf
- Figure S3.pdf
- Figure S4.pdf
- Figure S5.pdf
- Figure S6.pdf
- Figure S7.pdf
- Figure S8.pdf
- Table S1.xlsx
- Table S5.xlsx
- Tables S2-S3-S4.xlsx
