# Supplementary material for: The Same against Many: AtCML8, a Ca2+ Sensor Acting as a Positive Regulator of Defense Responses against Several Plant Pathogens
Source: Int J Mol Sci. 2021 Sep 28;22(19):10469. doi: 10.3390/ijms221910469 (PMC8508799; doi:10.3390/ijms221910469)
Supplement: Supplementary file 1 [file ijms-22-10469-s001.zip › Table S1.xlsx]

## Sheet: KD
Supplementary Table S1. Genes differentially expressed in Rs-inoculated CML8 KD plants. 3, 9, and 56 genes were differentially expressed at 6 h, 12 h and 24 h respectively (FDR 5%). Arabidopsis annotation from TAIR10. Expression changes are given as log2. Genes in the enriched functional categories are in bold characters.
AGI identifier	Gene annotation		Functional category		6 h			12 h			24 h
					Log2 Fold Change	p-value		Log2 Fold Change	p-value		Log2 Fold Change	p-value
AT5G59890	ADF4_ATADF4__actin depolymerizing factor 4		Cell		0.599599	0.0485889
AT2G19150	Pectin lyase-like superfamily protein		Cell wall								-1.08152	0.0237111
AT1G23760	JP630_PG3__BURP domain-containing protein							-1.04546	0.0244905		-0.974245	0.0199631
AT4G16980	arabinogalactan-protein family										1.98683	0.0393602
AT4G37800	XTH7__xyloglucan endotransglucosylase/hydrolase 7										2.21396	0.00827814
AT5G06870	ATPGIP2_PGIP2__polygalacturonase inhibiting protein 2										2.49309	0.00827814
AT4G33070	AtPDC1_PDC1__Thiamine pyrophosphate dependent pyruvate decarboxylase family protein		Fermentation								-3.03036	0.0126885
AT1G77120	ADH_ADH1_ATADH_ATADH1__alcohol dehydrogenase 1										-2.52076	0.0150877
AT3G16470	AtJAC1_JAL35_JR1__Mannose-binding lectin superfamily protein		Hormone metabolism								0.532167	0.0443707
AT3G16450	JAL33__Mannose-binding lectin superfamily protein										0.655526	0.0437228
AT3G44310	ATNIT1_NIT1_NITI__nitrilase 1										0.720713	0.0425792
AT5G53820	Late embryogenesis abundant protein (LEA) family protein										2.24872	0.0425792
AT5G24140	SQP2__squalene monooxygenase 2							2.04995	0.0244905
AT3G60130	BGLU16__beta glucosidase 16		Miscellaneous		0.771441	0.00392187		0.749751	0.00113586		0.538296	0.0423361
AT1G31710	Copper amine oxidase family protein										0.520088	0.0425792
AT3G16400	ATMLP-470_ATNSP1_NSP1__nitrile specifier protein 1										0.569714	0.0353457
AT3G18080	BGLU44__B-S glucosidase 44										1.00661	0.0353189
AT1G31550	GDSL-like Lipase/Acylhydrolase superfamily protein										1.19522	0.0425792
AT1G70710	ATGH9B1_CEL1_GH9B1__glycosyl hydrolase 9B1										1.4998	0.0414229
AT1G28610	GDSL-like Lipase/Acylhydrolase superfamily protein										1.85424	0.0112441
AT4G39010	AtGH9B18_GH9B18__glycosyl hydrolase 9B18										1.9743	0.0237111
AT1G07440	NAD(P)-binding Rossmann-fold superfamily protein										2.0229	0.0301113
AT1G52400	ATBG1_BGL1_BGLU18__beta glucosidase 18										2.72656	0.0181691
AT2G39330	JAL23__jacalin-related lectin 23										4.02445	0.0237111
AT2G23620	ATMES1_MES1__methyl esterase 1							1.13906	0.0435756
AT2G04430	atnudt5_NUDT5__nudix hydrolase homolog 5		Nucleotide metabolism								-0.797722	0.020128
AT1G13700	PGL1__6-phosphogluconolactonase 1		Oxidative Pentose Phosphate								0.723121	0.0437228
AT3G09150	ATHY2_GUN3_HY2__phytochromobilin:ferredoxin oxidoreductase, chloroplast / phytochromobilin synthase (HY2)		Photosynthesis								0.791701	0.00371013
AT2G17850	Rhodanese/Cell cycle control phosphatase superfamily protein		Protein								-4.5129	0.00554251
AT3G59310	Eukaryotic protein of unknown function (DUF914)										1.00181	0.0201733
AT4G15100	scpl30__serine carboxypeptidase-like 30										1.51083	0.0465272
AT1G79310	AtMC7_AtMCP2a_MC7_MCP2a__metacaspase 7							0.716814	0.0244905
AT4G04450	AtWRKY42_WRKY42__WRKY family transcription factor		RNA								-0.776644	0.0473461
AT3G61890	ATHB-12_ATHB12_HB-12_HB12__homeobox 12										0.91299	0.0150877
AT4G18020	APRR2_PRR2__CheY-like two-component responsive regulator family protein										0.965571	0.0372544
AT1G09750	Eukaryotic aspartyl protease family protein										1.5952	0.0425792
AT3G59690	IQD13__IQ-domain 13		Signalling								-0.395661	0.0301113
AT3G45780	JK224_NPH1_PHOT1_RPT1__phototropin 1										0.75955	0.0353189
AT3G04510	LSH2__Protein of unknown function (DUF640)										1.65435	0.0425792
AT1G21270	WAK2__wall-associated kinase 2										1.82553	0.0426601
AT5G52300	LTI65_RD29B__CAP160 protein		Stress								-1.90999	0.0393602
AT4G11170	RMG1__Disease resistance protein (TIR-NBS-LRR class) family										-1.58766	0.0201733
AT2G26820	ATPP2-A3_PP2-A3__phloem protein 2-A3										-1.24808	0.0237111
AT1G48960	Adenine nucleotide alpha hydrolases-like superfamily protein										-0.468762	0.0491807
AT5G41610	ATCHX18_CHX18__cation/H+ exchanger 18		Transport								-1.07408	0.0443707
AT1G68570	AtNPF3.1_NPF3.1__Major facilitator superfamily protein										1.00325	0.0301113
AT2G26690	AtNPF6.2_NPF6.2__Major facilitator superfamily protein										1.07132	0.0150877
AT4G14020	Rapid alkalinization factor (RALF) family protein		Not assigned		1.29514	0.0114955		1.16575	0.0172792
AT4G33560	Wound-responsive family protein										-2.961	0.0370204
AT5G53700	RNA-binding (RRM/RBD/RNP motifs) family protein										-1.21026	0.04657
AT1G64690	BLT__branchless trichome										-1.13725	0.0425792
AT1G60010	Unknown										-0.616075	0.04399
AT1G17830	Protein of unknown function (DUF789)										0.760668	0.0393602
AT3G20820	Leucine-rich repeat (LRR) family protein										1.08346	0.0437228
AT2G26370	MD-2-related lipid recognition domain-containing protein							1.29134	0.00654036		1.16849	0.0103462
AT1G67860	Unknown										1.30896	0.0236051
AT2G15318	Unknown										1.56852	0.0409445
AT4G10060	Beta-glucosidase, GBA2 type family protein										1.71221	0.0237111
AT4G13540	Unknown										1.83844	0.0466567
AT1G30515	Unknown										1.96472	0.0437228
AT5G64910	Unknown										2.01584	0.0255165
AT5G17650	glycine/proline-rich protein							0.695735	0.0244905
AT5G38100	S-adenosyl-L-methionine-dependent methyltransferases superfamily protein							1.23651	0.00113586

## Sheet: OE
Supplementary Table S1. Genes differentially expressed in Rs-inoculated CML8 OE plants. 6, 38, and 89 genes were differentially expressed at 6 h, 12 h and 24 h respectively (FDR 5%). Arabidopsis annotation from TAIR10. Expression changes are given as log2. Genes in the enriched functional categories are in bold characters.
AGI identifier	Gene annotation		Functional category		6 hpi			12 hpi			24 hpi
					Log2 Fold Change	p-value		Log2 Fold Change	p-value		Log2 Fold Change	p-value
AT2G24850	TAT_TAT3__tyrosine aminotransferase 3		Amino acid metabolism					4.55264	0.0190959		7.06252	8.43208e-05
AT3G02770	Ribonuclease E inhibitor RraA/Dimethylmenaquinone methyltransferase		C1 metabolism								0.719911	0.00148651
AT4G14365	XBAT34__XB3 ortholog 4 in Arabidopsis thaliana		Cell					2.01709	0.0135072		2.86055	1.01486e-05
AT4G14390	Ankyrin repeat family protein							0.881812	0.0230255
AT1G35230	AGP5__arabinogalactan protein 5		Cell wall					2.13494	0.000666403		2.71633	8.35976e-07
AT2G18660	AtPNP-A_PNP-A__plant natriuretic peptide A							4.45329	0.00544253		5.90476	5.35132e-05
AT1G74710	ATICS1_EDS16_ICS1_SID2__ADC synthase superfamily protein		Co-factor and vitamine metabolism								1.57354	0.000981946
AT2G17040	anac036_NAC036__NAC domain containing protein 36		Development		2.38794	0.0427084		2.85431	0.000917344		3.92752	9.42327e-07
AT2G39510	UMAMIT14__nodulin MtN21 /EamA-like transporter family protein										-1.44989	0.03291
AT1G77120	ADH_ADH1_ATADH_ATADH1__alcohol dehydrogenase 1		Fermentation								-2.20255	0.0187959
AT3G61400	2-oxoglutarate (2OG) and Fe(II)-dependent oxygenase superfamily protein		Hormone metabolism								-3.66989	0.0118267
AT2G14900	Gibberellin-regulated family protein										0.65626	0.0435202
AT1G19840	SAUR53__SAUR-like auxin-responsive protein family										1.19021	0.00846561
AT4G17090	AtBAM3_BAM3_BMY8_CT-BMY__chloroplast beta-amylase		Major CHO metabolism								1.9478	0.0206521
AT5G43910	pfkB-like carbohydrate kinase family protein		Minor CHO metabolism					0.703566	0.00409583		0.74681	0.000816805
AT5G55450	AtLTP4.4__Bifunctional inhibitor/lipid-transfer protein/seed storage 2S albumin superfamily protein		Miscellaneous		5.26248	0.00489151		5.30532	0.000258603		6.79611	1.94077e-06
AT3G57260	AtBG2_AtPR2_BG2_BGL2_PR-2_PR2__beta-1,3-glucanase 2				5.73213	0.00489151		6.01246	0.000448515		6.15975	0.000603244
AT1G52120	Mannose-binding lectin superfamily protein										-2.39545	0.0257879
AT5G28510	BGLU24__beta glucosidase 24										-2.32471	0.0345153
AT3G49120	ATPCB_ATPERX34_PERX34_PRX34_PRXCB__peroxidase CB										1.03437	0.0293251
AT3G15356	Legume lectin family protein										2.40808	0.0151047
AT3G26830	CYP71B15_PAD3__Cytochrome P450 superfamily protein							1.71687	0.02212		2.81369	1.0126e-06
AT2G44290	Bifunctional inhibitor/lipid-transfer protein/seed storage 2S albumin superfamily protein							2.95835	0.0441652		3.86026	0.000212467
AT2G04450	ATNUDT6_ATNUDX6_NUDT6_NUDX6__nudix hydrolase homolog 6		Nucleotide metabolism					3.80694	0.000666403		4.96616	8.95992e-07
AT2G34430	LHB1B1_LHCB1.4__light-harvesting chlorophyll-protein complex II subunit B1		Photosynthesis					4.90447	0.0466898
AT4G23570	SGT1A__phosphatase-related		Protein					0.715249	0.0134851		1.00004	6.81359e-06
AT2G31865	atPARG2_PARG2__poly(ADP-ribose) glycohydrolase 2										1.06149	0.020547
AT3G50930	AtBCS1_AtOM66_BCS1_OM66__cytochrome BC1 synthesis							1.39855	0.0187037		1.77331	0.000170963
AT3G28580	P-loop containing nucleoside triphosphate hydrolases superfamily protein							2.27487	0.0117327		3.17265	5.4677e-05
AT1G53490	HEI10__RING/U-box superfamily protein		RNA		1.10316	0.0118664		1.26457	0.000528814		1.30707	6.32538e-05
AT3G28210	PMZ_SAP12__zinc finger (AN1-like) family protein										-1.75433	0.0118267
AT2G40340	AtERF48_DREB2C__Integrase-type DNA-binding superfamily protein										-1.52352	0.026122
AT4G17720	RNA-binding (RRM/RBD/RNP motifs) family protein										0.50207	0.010386
AT3G11840	PUB24__plant U-box 24										0.552759	0.0167076
AT4G31800	ATWRKY18_WRKY18__WRKY DNA-binding protein 18							1.11156	0.00799671		1.33648	0.000178385
AT5G26170	ATWRKY50_WRKY50__WRKY DNA-binding protein 50							1.36345	0.00544253		2.07764	1.10432e-07
AT3G25882	NIMIN-2__NIM1-interacting 2							1.77593	0.00544253		2.24424	3.66416e-05
AT1G06040	BBX24_STO__B-box zinc finger family protein							-1.79833	0.0331056
AT4G26070	ATMEK1_MEK1_MKK1_NMAPKK__MAP kinase/ ERK kinase 1		Signalling								0.536803	0.0124065
AT4G33050	AtIQM1_EDA39_IQM1__calmodulin-binding family protein							0.914311	0.0210173		0.897977	0.0155579
AT1G08450	AtCRT3_CRT3_EBS2_PSL1__calreticulin 3							0.991541	0.00463333		1.16678	0.000116141
AT4G23180	CRK10_RLK4__cysteine-rich RLK (RECEPTOR-like protein kinase) 10										1.33598	0.00657564
AT1G56120	Leucine-rich repeat transmembrane protein kinase							1.24	0.00544253		1.54936	3.39963e-05
AT4G04710	CPK22__calcium-dependent protein kinase 22										2.07263	0.017751
AT4G23250	CRK17_DUF26-21_EMB1290_RKC1__kinases;protein kinases							1.88623	0.00390046		2.33107	4.14028e-05
AT3G50770	CML41__calmodulin-like 41							1.98519	0.00705293		2.37896	0.000212467
AT1G21270	WAK2__wall-associated kinase 2										2.88914	8.68333e-06
AT1G35710	Protein kinase family protein with leucine-rich repeat domain							2.09963	0.00363015		2.89186	1.64815e-06
AT3G25010	AtRLP41_RLP41__receptor like protein 41		Stress		2.724	0.0427084		3.5254	0.000542326		4.37247	9.42327e-07
AT4G33710	CAP (Cysteine-rich secretory proteins, Antigen 5, and Pathogenesis-related 1 protein) superfamily protein										-4.01928	0.00789771
AT4G27670	HSP21__heat shock protein 21										-3.7091	0.00741656
AT4G10250	ATHSP22.0__HSP20-like chaperones superfamily protein										-3.63102	0.00345564
AT1G53540	HSP20-like chaperones superfamily protein										-3.32079	0.00246709
AT5G12020	HSP17.6II__17.6 kDa class II heat shock protein										-3.19055	0.0048627
AT1G52560	HSP20-like chaperones superfamily protein										-2.93473	0.00238097
AT5G12030	AT-HSP17.6A_HSP17.6_HSP17.6A__heat shock protein 17.6A										-2.86867	0.0321357
AT3G46230	ATHSP17.4_HSP17.4__heat shock protein 17.4										-2.60275	0.0435202
AT5G59720	HSP18.2__heat shock protein 18.2										-2.31173	0.0172385
AT2G29500	HSP20-like chaperones superfamily protein										-2.25414	0.0100537
AT1G16030	Hsp70b__heat shock protein 70B										-2.0657	0.00289463
AT1G54050	HSP20-like chaperones superfamily protein										-2.03452	0.0143009
AT1G74310	ATHSP101_HOT1_HSP101__heat shock protein 101										-1.76206	0.00573639
AT2G26820	ATPP2-A3_PP2-A3__phloem protein 2-A3										-1.28517	0.0054173
AT5G52310	COR78_LTI140_LTI78_RD29A__low-temperature-responsive protein 78 (LTI78) / desiccation-responsive protein 29A (RD29A)										-1.19377	0.0397573
AT3G44480	cog1_RPP1__Disease resistance protein (TIR-NBS-LRR class) family										0.45717	0.0200009
AT4G16890	BAL_SNC1__disease resistance protein (TIR-NBS-LRR class), putative										0.870875	0.00475091
AT3G52430	ATPAD4_PAD4__alpha/beta-Hydrolases superfamily protein							0.993953	0.000279075		0.951836	0.000293627
AT4G39030	EDS5_SCORD3_SID1__MATE efflux family protein										1.05439	0.0223746
AT3G48090	ATEDS1_EDS1__alpha/beta-Hydrolases superfamily protein							0.884704	0.0224979		1.20537	4.89723e-05
AT3G11010	AtRLP34_RLP34__receptor like protein 34							1.2034	0.0147098		1.35762	0.00141041
AT5G39100	GLP6__germin-like protein 6										1.773	0.0401442
AT1G72920	Toll-Interleukin-Resistance (TIR) domain family protein							1.6053	0.023108		2.07556	0.000515695
AT3G13080	ABCC3_ATMRP3_MRP3_MRP3__multidrug resistance-associated protein 3		Transport					1.02534	0.0218095		1.05535	0.010386
AT5G60800	HIPP3__Heavy metal transport/detoxification superfamily protein							1.67817	0.00152252		2.2578	8.35976e-07
AT3G17690	ATCNGC19_CNGC19__cyclic nucleotide gated channel 19							2.3692	0.00138265		2.65691	8.50757e-05
AT1G58225	Unknown		Not assigned		3.3858	0.0427084		3.65406	0.00245225		4.79573	1.07748e-05
AT1G03070	AtLFG4_LFG4__Bax inhibitor-1 family protein										-2.59346	0.00500225
AT1G64690	BLT__branchless trichome										-1.0434	0.0499176
AT3G46540	ENTH/VHS family protein										0.834407	0.00204123
AT3G56220	transcription regulators										0.929858	0.041341
AT5G66640	DAR3__DA1-related protein 3							1.04198	0.0150946		1.08268	0.00445439
AT5G17165	Unknown										1.27106	0.0312706
AT4G34480	O-Glycosyl hydrolases family 17 protein										1.4399	0.000951329
AT3G47250	Plant protein of unknown function (DUF247)										1.5706	0.0499176
AT1G49700	Plant protein 1589 of unknown function										1.57082	0.0155579
AT2G41180	SIB2__VQ motif-containing protein							1.22524	0.0331056		1.65838	0.000178385
AT2G05520	ATGRP-3_ATGRP3_GRP-3_GRP3__glycine-rich protein 3										1.75354	0.0185982
AT1G49750	Leucine-rich repeat (LRR) family protein										1.81856	0.0118267
AT1G19960	Unknown										2.05523	0.00189361
AT5G53740	Unknown										2.19914	0.00246709
AT1G15630	Unknown										2.45503	0.0172385
AT5G42530	Unknown										3.62661	0.0238232
