# Supplementary material for: The Same against Many: AtCML8, a Ca2+ Sensor Acting as a Positive Regulator of Defense Responses against Several Plant Pathogens
Source: Int J Mol Sci. 2021 Sep 28;22(19):10469. doi: 10.3390/ijms221910469 (PMC8508799; doi:10.3390/ijms221910469)
Supplement: Supplementary file 1 [file ijms-22-10469-s001.zip › Table S5.xlsx]

## Sheet: Feuil1
Supplementary Table S5. List of primers used in RT-qPCR experiments.
Gene	Primer name	Primer sequence 5' -> 3'
CML8	CML8_fw	TTTGACAAAGACCAAAATGGATAC
	CML8_rv	TTCTTCATCTGTTAGCTTTTCTCCT
EF1-ɑ	EF1ɑ_fw	CTGGAGGTTTTGAGGCTGCTAT
	EF1ɑ_rv	CCAAGGGTGAAAGCAAGAAGA
PDC1	PDC1_fw	ATATCAACAATGCTGCGTAAT
	PDC1_rv	CCAGTGTAGTTCCAGTTCT
XBAT34	XBAT34_fw	TTGGTTCTTGATGATGATGTT
	XBAT34_rv	CCAGAATACTCACGCATAC
RLP41	RLP41_fw	ATTGACCTTGGAAGCATTG
	RLP41_rv	CACTGACTCTATTGTTGGATAC
NUDT6	NUDT6_fw	CAATGCGTCTCATCGTATT
	NUDT6_rv	ATTCTCACCCTCTTTAACAAC
PNP-A	PNP-A_fw	AACGGTGACCTTAATCTCT
	PNP-A_rv	CAACTTCATATCGGTGTGTAT
LTP4.4	LTP4.4_fw	AGATGAACCATGTTCTACTATT
	LTP4.4_rv	GCACGGAAGATACATAAGG
JAL23	JAL23_fw	CCAAGTCGTAACAACTGAAT
	JAL23_rv	CCTTCCACCGCTATGATA
