# Supplementary material for: The Same against Many: AtCML8, a Ca2+ Sensor Acting as a Positive Regulator of Defense Responses against Several Plant Pathogens
Source: Int J Mol Sci. 2021 Sep 28;22(19):10469. doi: 10.3390/ijms221910469 (PMC8508799; doi:10.3390/ijms221910469)
Supplement: Supplementary file 1 [file ijms-22-10469-s001.zip › Tables S2-S3-S4.xlsx]

## Sheet: Table S2
Supplementary Table S2. Details of comparisons with published RNA-seq and microarray data. Presentation of the number of genes in common between our study and lists of calcium- and circadian-regulated genes, PTI and ETI studies, R. solanacearum-infected plants transcriptomic studies, root development and auxin studies.
			Calcium- and Circadian-related				PTI																										ETI											R. solanacearum infections
AGI identifier	Gene annotation			Whalley et al 2011			Le Berre et al 2017								Zipfel et al 2004	Truman et al 2006			Tintor et al 2013		Thilmony et al 2006	Pandey et al 2010		Zipfel et al 2006			Gust et al 2007	Denoux et al 2008					Bartsch et al 2006				Adams et al 2008				Zhu et al 2013	Moreau et al 2012		Hu et al 2008
			Calcium signaling	Calcium regulation	Circadian		Up genes at 2,5 hpi	Down genes 2,5 and 6 hpi	Up genes at 2,5, 6 and 10,5 hpi	Down genes at 6 and 8 hpi	Up genes at 30 hpi	Down genes 30 hpi	Up genes 30 hpi	Down genes from 2,5 to 30 hpi	flg22 treatment	P. syringae PAMP and Type 3 effectors up and down genes 2 hpi	P. syringae PAMP and Type 3 effectors up and down genes 4 hpi	P. syringae PAMP and Type 3 effectors up and down genes 12 hpi	elf18 2h treatment	elf18 10h treatment	PAMP-regulated	wrky18/40-regulated at 0 hpi	wrky18/40-regulated at 8 hpi	Down and up genes flg22 30 min treatment	Down and up genes elf18 30 min treatment	Down and up genes elf18 60 min treatment	Peptidoglycan PAMP immunity	Oligogalacturonans 1h treatment	Oligogalacturonans 3h treatment	Flg22 1h treatment	Flg22 3h treatment		P. syringae avrRpm1 3 hpi	P. syringae avrRpm1 6 hpi	P. syringae avrRps4 3 hpi	P. syringae avrRps4 6 hpi	P. syringae DC3000 + avrRpt2	P. syringae DC3000 + avrRpm1	P. syringae DC3000 + avrPphB	P. syringae DC3000 + avrRps4	Fusarium infection	EDS1 immunity		Up and down genes 12 and 24 hpi	Up genes 5 dpi	Down genes 5 dpi	ABA	Senescence	Flg22
AT1G06040	BBX24_STO__B-box zinc finger family protein									x																				x												x
AT3G11840	PUB24__plant U-box 24												x						x	x								x		x	x		x	x	x	x
AT2G40340	AtERF48_DREB2C__Integrase-type DNA-binding superfamily protein				x																																					x
AT4G18020	APRR2_PRR2__CheY-like two-component responsive regulator family protein		x																									x
AT1G09750	Eukaryotic aspartyl protease family protein				x													x	x	x	x							x	x	x	x		x	x	x	x										x
AT1G53490	HEI10__RING/U-box superfamily protein																														x
AT3G25882	NIMIN-2__NIM1-interacting 2																																									x
AT3G28210	PMZ_SAP12__zinc finger (AN1-like) family protein												x					x	x	x								x		x	x		x	x	x	x						x
AT3G61890	ATHB-12_ATHB12_HB-12_HB12__homeobox 12				x												x													x															x		x	x
AT4G04450	AtWRKY42_WRKY42__WRKY family transcription factor
AT5G26170	ATWRKY50_WRKY50__WRKY DNA-binding protein 50
AT4G31800	ATWRKY18_WRKY18__WRKY DNA-binding protein 18												x						x		x	x	x					x		x			x	x	x	x						x
AT4G17720	RNA-binding (RRM/RBD/RNP motifs) family protein												x					x	x									x	x	x	x		x	x	x	x						x
AT2G04430	atnudt5_NUDT5__nudix hydrolase homolog 5								x										x	x										x	x		x	x	x	x	x	x	x	x		x
AT2G04450	ATNUDT6_ATNUDX6_NUDT6_NUDX6__nudix hydrolase homolog 6																			x			x										x	x	x	x
AT3G26830	CYP71B15_PAD3__Cytochrome P450 superfamily protein												x					x		x			x					x	x	x	x		x	x	x	x					x
AT3G49120	ATPCB_ATPERX34_PERX34_PRX34_PRXCB__peroxidase CB																			x								x	x	x	x		x	x	x	x
AT3G16400	ATMLP-470_ATNSP1_NSP1__nitrile specifier protein 1													x
AT2G39330	JAL23__jacalin-related lectin 23																						x										x	x	x	x						x
AT1G52120	Mannose-binding lectin superfamily protein
AT3G15356	Legume lectin family protein			x																																						x
AT5G55450	AtLTP4.4__Bifunctional inhibitor/lipid-transfer protein/seed storage 2S albumin superfamily protein				x														x	x											x		x	x	x	x
AT2G44290	Bifunctional inhibitor/lipid-transfer protein/seed storage 2S albumin superfamily protein				x
AT1G28610	GDSL-like Lipase/Acylhydrolase superfamily protein				x														x	x								x		x	x		x	x	x	x
AT1G31550	GDSL-like Lipase/Acylhydrolase superfamily protein
AT4G39010	AtGH9B18_CEL6_GH9B18__glycosyl hydrolase 9B18
AT1G70710	ATGH9B1_CEL1_GH9B1__glycosyl hydrolase 9B1													x
AT3G60130	BGLU16__beta glucosidase 16				x																							x	x		x		x	x	x	x						x
AT1G52400	ATBG1_BGL1_BGLU18__beta glucosidase 18											x						x			x										x											x
AT3G18080	BGLU44__B-S glucosidase 44				x													x		x	x										x		x	x	x	x						x
AT5G28510	BGLU24__beta glucosidase 24
AT3G57260	AtBG2_AtPR2_BG2_BGL2_GNS2_PR-2_PR2__beta-1,3-glucanase 2																			x																	x	x	x	x
AT1G31710	Copper amine oxidase family protein																			x	x										x
AT2G23620	ATMES1_MES1__methyl esterase 1				x
AT1G07440	NAD(P)-binding Rossmann-fold superfamily protein				x													x	x	x	x								x		x		x	x	x	x
AT5G53820	Late embryogenesis abundant protein (LEA) family protein
AT1G19840	SAUR53__SAUR-like auxin-responsive protein family
AT3G44310	ATNIT1_NIT1_NITI__nitrilase 1				x																										x
AT5G24140	SQP2__squalene monooxygenase 2			x
AT3G61400	2-oxoglutarate (2OG) and Fe(II)-dependent oxygenase superfamily protein																			x
AT2G14900	Gibberellin-regulated family protein				x							x																	x	x	x
AT3G16450	JAL33__Mannose-binding lectin superfamily protein				x									x																	x
AT3G16470	AtJAC1_JAL35_JR1__Mannose-binding lectin superfamily protein				x									x								x											x	x	x	x
AT2G17040	anac036_NAC036__NAC domain containing protein 36																			x		x								x	x		x	x	x	x	x	x	x	x					x				x
AT2G39510	UMAMIT14__nodulin MtN21 /EamA-like transporter family protein				x		x												x	x
AT5G41610	ATCHX18_CHX18__cation/H+ exchanger 18												x							x
AT1G68570	AtNPF3.1_NPF3.1__Major facilitator superfamily protein				x													x	x	x								x	x	x	x		x	x	x	x						x
AT3G13080	ABCC3_ATMRP3_MRP3_MRP3__multidrug resistance-associated protein 3						x												x	x																						x
AT3G17690	ATCNGC19_CNGC19__cyclic nucleotide gated channel 19		x																											x			x	x	x	x						x
AT2G26690	AtNPF6.2_NPF6.2__Major facilitator superfamily protein				x					x							x		x									x	x	x	x		x	x	x	x
AT5G60800	HIPP3__Heavy metal transport/detoxification superfamily protein				x																							x		x			x	x	x	x
AT4G17090	AtBAM3_BAM3_BMY8_CT-BMY__chloroplast beta-amylase				x														x												x		x	x	x	x						x
AT4G16890	BAL_SNC1__disease resistance protein (TIR-NBS-LRR class), putative				x																							x		x	x
AT2G26820	ATPP2-A3_IAN10_PP2-A3__phloem protein 2-A3								x											x											x
AT3G52430	ATPAD4_PAD4__alpha/beta-Hydrolases superfamily protein																		x	x								x		x			x	x	x	x	x	x	x	x		x
AT4G33710	CAP (Cysteine-rich secretory proteins, Antigen 5, and Pathogenesis-related 1 protein) superfamily protein
AT3G44480	cog1_RPP1__Disease resistance protein (TIR-NBS-LRR class) family
AT4G39030	EDS5_SCORD3_SID1__MATE efflux family protein																		x	x	x							x	x	x	x		x	x	x	x	x	x	x	x		x
AT4G11170	RMG1__Disease resistance protein (TIR-NBS-LRR class) family												x			x	x	x	x	x	x							x		x	x		x	x	x	x					x	x
AT3G25010	AtRLP41_RLP41__receptor like protein 41																			x			x
AT3G11010	AtRLP34_RLP34__receptor like protein 34																		x	x										x	x		x	x	x	x
AT1G72920	Toll-Interleukin-Resistance (TIR) domain family protein												x						x	x		x									x		x	x	x	x
AT3G48090	ATEDS1_EDS1__alpha/beta-Hydrolases superfamily protein																		x	x								x		x	x		x	x	x	x	x	x	x	x		x
AT5G52300	LTI65_RD29B__CAP160 protein				x																																					x			x		x
AT5G52310	COR78_LTI140_LTI78_RD29A__low-temperature-responsive protein 78 (LTI78) / desiccation-responsive protein 29A (RD29A)				x					x										x											x											x
AT2G29500	HSP20-like chaperones superfamily protein			x									x			x				x								x	x	x	x		x	x	x	x						x
AT1G52560	HSP20-like chaperones superfamily protein				x
AT1G53540	HSP20-like chaperones superfamily protein																		x									x	x	x	x
AT1G16030	Hsp70b__heat shock protein 70B		x								x
AT4G10250	ATHSP22.0__HSP20-like chaperones superfamily protein
AT5G12020	HSP17.6II__17.6 kDa class II heat shock protein																											x	x	x	x		x	x	x	x
AT1G74310	ATHSP101_HOT1_HSP101__heat shock protein 101												x			x												x	x	x	x		x	x	x	x						x
AT4G27670	HSP21__heat shock protein 21
AT1G54050	HSP20-like chaperones superfamily protein												x						x	x			x					x		x	x
AT5G59720	HSP18.2__heat shock protein 18.2				x
AT5G12030	AT-HSP17.6A_HSP17.6_HSP17.6A__heat shock protein 17.6A			x												x							x					x	x	x	x		x	x	x	x									x
AT3G46230	ATHSP17.4_HSP17.4__heat shock protein 17.4												x										x					x	x	x	x											x			x		x
AT1G48960	Adenine nucleotide alpha hydrolases-like superfamily protein				x																										x
AT5G39100	GLP6__germin-like protein 6												x
AT3G45780	JK224_NPH1_PHOT1_RPT1__phototropin 1				x													x	x	x								x		x	x		x	x	x	x
AT3G04510	LSH2__Protein of unknown function (DUF640)
AT1G21270	WAK2__wall-associated kinase 2				x															x										x			x	x	x	x						x
AT4G23250	CRK17_DUF26-21_EMB1290_RKC1__kinases;protein kinases				x
AT4G23180	CRK10_RLK4__cysteine-rich RLK (RECEPTOR-like protein kinase) 10												x						x	x		x						x		x	x		x	x	x	x
AT1G35710	Protein kinase family protein with leucine-rich repeat domain																		x	x								x		x	x											x
AT1G56120	Leucine-rich repeat transmembrane protein kinase												x				x	x		x								x		x	x		x	x	x	x
AT3G59690	IQD13__IQ-domain 13												x																				x	x	x	x						x
AT1G08450	AtCRT3_CRT3_EBS2_PSL1__calreticulin 3																		x	x						x		x	x	x	x						x	x	x	x		x
AT3G50770	CML41__calmodulin-like 41		x																x	x									x				x	x	x	x	x	x	x	x
AT4G33050	AtIQM1_EDA39_IQM1__calmodulin-binding family protein												x					x	x	x	x							x	x	x	x		x	x	x	x	x	x	x	x		x			x				x
AT4G04710	CPK22__calcium-dependent protein kinase 22		x																												x
AT4G26070	ATMEK1_MEK1_MKK1_NMAPKK__MAP kinase/ ERK kinase 1						x												x	x								x		x	x		x	x	x	x						x
AT4G33070	AtPDC1_PDC1__Thiamine pyrophosphate dependent pyruvate decarboxylase family protein			x	x														x														x	x	x	x					x
AT1G77120	ADH_ADH1_ATADH_ATADH1__alcohol dehydrogenase 1			x	x								x										x
AT1G74710	ATICS1_EDS16_ICS1_SID2__ADC synthase superfamily protein				x								x						x	x								x		x	x		x	x	x	x						x
AT5G43910	pfkB-like carbohydrate kinase family protein			x																													x	x	x	x
AT4G16980	arabinogalactan-protein family																	x					x					x		x	x		x	x	x	x						x
AT1G35230	AGP5__arabinogalactan protein 5				x								x					x	x	x			x					x		x	x		x	x	x	x						x
AT1G23760	JP630_PG3__BURP domain-containing protein
AT5G06870	ATPGIP2_PGIP2__polygalacturonase inhibiting protein 2			x	x																									x
AT4G37800	XTH7__xyloglucan endotransglucosylase/hydrolase 7				x													x	x	x	x		x					x	x	x	x		x	x	x	x						x
AT2G18660	AtPNP-A_PNP-A__plant natriuretic peptide A												x							x			x					x		x			x	x	x	x
AT2G19150	Pectin lyase-like superfamily protein
AT1G13700	PGL1__6-phosphogluconolactonase 1				x																		x					x		x	x
AT2G24850	TAT_TAT3__tyrosine aminotransferase 3												x						x	x		x						x	x	x	x		x	x	x	x						x
AT5G17650	glycine/proline-rich protein												x															x		x			x	x	x	x
AT2G05520	ATGRP-3_ATGRP3_GRP-3_GRP3__glycine-rich protein 3				x			x
AT3G46540	ENTH/VHS family protein												x																x
AT4G14020	Rapid alkalinization factor (RALF) family protein				x
AT5G38100	S-adenosyl-L-methionine-dependent methyltransferases superfamily protein
AT2G26370	MD-2-related lipid recognition domain-containing protein
AT3G20820	Leucine-rich repeat (LRR) family protein				x											x		x	x	x	x							x		x	x		x	x	x	x						x
AT1G49750	Leucine-rich repeat (LRR) family protein				x																								x	x	x		x	x	x	x						x
AT5G66640	DAR3__DA1-related protein 3												x							x								x		x			x	x	x	x
AT2G41180	SIB2__VQ motif-containing protein				x								x
AT4G34480	O-Glycosyl hydrolases family 17 protein				x																							x		x	x						x	x	x	x
AT1G03070	AtLFG4_LFG4__Bax inhibitor-1 family protein
AT5G17165	Unknown
AT4G33560	WIP5__Wound-responsive family protein				x														x
AT1G64690	BLT__branchless trichome
AT1G60010	Unknown											x						x	x	x								x		x	x		x	x	x	x						x
AT5G53700	RNA-binding (RRM/RBD/RNP motifs) family protein
AT1G67860	Unknown				x
AT4G10060	Beta-glucosidase, GBA2 type family protein																			x								x		x	x		x	x	x	x
AT5G64910	Unknown
AT1G17830	Protein of unknown function (DUF789)				x																												x	x	x	x						x
AT2G15318	Unknown
AT1G30515	Unknown				x
AT4G13540	Unknown			x
AT1G58225	Unknown
AT1G19960	Unknown				x						x							x	x	x	x							x	x	x	x		x	x	x	x
AT5G53740	Unknown
AT1G49700	Plant protein 1589 of unknown function
AT1G15630	Unknown
AT5G42530	Unknown
AT3G56220	transcription regulators
AT3G47250	Plant protein of unknown function (DUF247)																			x											x
AT3G02770	Ribonuclease E inhibitor RraA/Dimethylmenaquinone methyltransferase			x									x															x		x
AT5G59890	ADF4_ATADF4__actin depolymerizing factor 4																			x																						x
AT4G14365	XBAT34__XB3 ortholog 4 in Arabidopsis thaliana												x						x	x	x							x	x	x	x		x	x	x	x						x			x				x
AT4G14390	Ankyrin repeat family protein																				x
AT2G34430	LHB1B1_LHCB1.4__light-harvesting chlorophyll-protein complex II subunit B1				x					x								x																								x
AT3G09150	ATHY2_GUN3_HY2__phytochromobilin:ferredoxin oxidoreductase, chloroplast / phytochromobilin synthase (HY2)																			x											x		x	x	x	x
AT3G59310	Eukaryotic protein of unknown function (DUF914)																	x													x		x	x	x	x
AT2G17850	Rhodanese/Cell cycle control phosphatase superfamily protein				x														x																						x
AT4G23570	SGT1A__phosphatase-related				x		x												x	x								x	x	x	x		x	x	x	x	x	x	x	x		x
AT1G79310	AtMC7_AtMCP2a_MC7_MCP2a__metacaspase 7
AT4G15100	scpl30__serine carboxypeptidase-like 30
AT2G31865	atPARG2_PARG2__poly(ADP-ribose) glycohydrolase 2																																				x	x	x	x		x
AT3G28580	P-loop containing nucleoside triphosphate hydrolases superfamily protein												x						x	x								x		x			x	x	x	x					x
AT3G50930	AtBCS1_AtOM66_BCS1_OM66__cytochrome BC1 synthesis												x						x	x	x		x					x		x	x		x	x	x	x	x	x	x	x		x			x				x
[truncated: 81 more columns]

## Sheet: Table S3
Supplementary Table S3. Comparisons with published RNA-seq and microarray data. Data used to perform enrichment test on total DEGs from KD and OE versus WT (FDR < 5%) comparisons, in common with differentially expressed genes identified in calcium signalling and regulation (Whalley et al., 2011), root development (Brady et al., 2007; Che et al., 2006; Parizot et al., 2010; Zhang et al., 2019), th…
Compared query lists / studies	Genes lists / organs / developmental stages / cell types / treatments	1-Probes on CATMA and AFFY ATH1 CHIPs and total number of genes in Arabidopsis genome	2-Size of query list	3-Total DEGs in our amiRNA 2.3.2 (FDR < 5%) list found in (1)	4-Total DEGs in our amiRNA 2.3.2 (FDR < 5%) list found in query list	p-value	5-Total DEGs in our OECML8 2.3 (FDR < 5%) list found in (1)	6-Total DEGs in our OECML8 2.3 (FDR < 5%) list found in query list	p-value
Calcium- and Circadian-related	Calcium signaling	27416	282	63	1	0.133695	92	4	0.00263774
	Calcium regulation	27416	797	63	5	0.00915318	92	6	0.0177875
	Circadian	27416	7040	63	27	0.000689263	92	23	0.504103
Le Berre et al 2017	Up genes at 2,5 hpi	22746	279	63	0		92	4	0.00553322
	Down genes 2,5 and 6 hpi	22746	59	63	0		92	1	0.0238479
	Up genes at 2,5, 6 and 10,5 hpi	22746	128	63	2	0.0051685	92	1	0.0948962
	Down genes at 6 and 8 hpi	22746	132	63	1	0.0504192	92	3	0.00204099
	Up genes at 30 hpi	22746	131	63	0		92	2	0.00551162
	Down genes 30 hpi	22746	230	63	2	0.0249315	92	1	0.238418
	Up genes 30 hpi	22746	1369	63	5	0.168373	92	26	2.68713e-12
	Down genes from 2,5 to 30 hpi	22746	1306	63	4	0.28319	92	0
Zipfel et al 2004	flg22 treatment	22746	1170	63	0		92	0
Truman et al 2006	P. syringae PAMP and Type 3 effectors up and down genes 2 hpi	22746	300	63	2	0.048605	92	3	0.0335785
	P. syringae PAMP and Type 3 effectors up and down genes 4 hpi	22746	334	63	3	0.013064	92	1	0.392253
	P. syringae PAMP and Type 3 effectors up and down genes 12 hpi	22746	1720	63	12	0.000632075	92	8	0.259511
Tintor et al 2013	elf18 2h treatment	22746	2199	63	14	0.000664388	92	29	1.12396e-09
	elf18 10h treatment	22746	4242	63	17	0.0310669	92	40	1.02141e-08
Thilmony et al 2006	PAMP-regulated	22746	738	63	8	0.000165233	92	7	0.0100658
Pandey et al 2010	wrky18/40-regulated at 0 hpi	22746	176	63	1	0.0833033	92	5	8.10207e-05
	wrky18/40-regulated at 8 hpi	22746	352	63	5	0.000390073	92	11	1.87154e-08
Zipfel et al 2006	Down and up genes flg22 30 min treatment	22746	88	63	0		92	0
	Down and up genes elf18 30 min treatment	22746	49	63	0		92	0
	Down and up genes elf18 60 min treatment	22746	113	63	0		92	1	0.0767553
Gust et al 2007	Peptidoglycan PAMP immunity	22746	235	63	0		92	0
Denoux et al 2008	Oligogalacturonans 1h treatment	22746	3753	63	15	0.0410436	92	36	5.04364e-08
	Oligogalacturonans 3h treatment	22746	1898	63	6	0.257752	92	20	1.75832e-05
	Flg22 1h treatment	22746	5181	63	16	0.231451	92	43	1.1227e-07
	Flg22 3h treatment	22746	8133	63	24	0.265681	92	41	0.0318018
Bartsch et al 2006	P. syringae avrRpm1 3 hpi	22746	4280	63	23	0.000203024	92	39	4.64287e-08
	P. syringae avrRpm1 6 hpi	22746	4280	63	23	0.000203024	92	39	4.64287e-09
	P. syringae avrRps4 3 hpi	22746	4280	63	23	0.000203024	92	39	4.64287e-10
	P. syringae avrRps4 6 hpi	22746	4280	63	23	0.000203024	92	39	4.64287e-11
Adams et al 2008	P. syringae DC3000 + avrRpt2	22746	234	63	1	0.133698	92	12	1.12701e-11
	P. syringae DC3000 + avrRpm1	22746	234	63	1	0.133698	92	12	1.12701e-12
	P. syringae DC3000 + avrPphB	22746	234	63	1	0.133698	92	12	1.12701e-13
	P. syringae DC3000 + avrRps4	22746	234	63	1	0.133698	92	12	1.12702e-14
Zhu et al 2013	Fusarium infection	27416	123	63	3	0.000175989	92	2	0.00827934
Moreau et al 2012	EDS1 immunity	22089	3761	63	15	0.0525647	92	31	2.91769e-05
Hu et al 2008	Up and down genes 12 and 24 hpi	22746	14	63	0		92	0
	Up genes 5 dpi	22746	353	63	2	0.0717837	92	6	0.000578394
	Down genes 5 dpi	22746	118	63	1	0.0412351	92	0
	ABA	22746	143	63	2	0.00701947	92	1	0.114121
	Senescence	22746	132	63	1	0.0504192	92	0
	Flg22	22746	163	63	0		92	4	0.00052888
Sohn et al 2014	DEGs in an RRS1-dependent manner 2 hpi	22746	620	63	6	0.00145042	92	16	4.30178e-10
	DEGs in an RRS1-dependent manner 4 hpi	22746	674	63	6	0.0023275	92	16	1.52521e-09
	DEGs in an RRS1-dependent manner 6 hpi	22746	691	63	6	0.00267498	92	16	2.21771e-09
	DEGs in an RRS1-dependent manner 8 hpi	22746	703	63	6	0.00294344	92	16	2.87004e-09
	DEGs in an acetyltransferase activity-dependent manner 2 hpi	22746	592	63	6	0.0011119	92	16	2.12093e-10
	DEGs in an acetyltransferase activity-dependent manner 4 hpi	22746	681	63	6	0.00246606	92	16	1.78173e-09
	DEGs in an acetyltransferase activity-dependent manner 6 hpi	22746	705	63	6	0.00299013	92	16	2.99458e-09
	DEGs in an acetyltransferase activity-dependent manner 8 hpi	22746	683	63	6	0.0025068	92	16	1.86202e-09
	DEGs in R. solanacearum avrRps4 (RNA-seq) 1 hpi	22746	2286	63	16	9.16732e-05	92	41	1.59838e-18
	DEGs in R. solanacearum avrRps4 (RNA-seq) 6 hpi	22746	2378	63	16	0.000149101	92	41	6.83406e-18
	DEGs in R. solanacearum avrRps4 (RNA-seq) 12 hpi	22746	2376	63	16	0.000147575	92	41	6.62627e-18
	ETI 1 hpi	22746	2306	63	16	0.000102136	92	41	2.20478e-18
	ETI 6 hpi	22746	2381	63	16	0.000151417	92	41	7.15762e-18
	ETI 12 hpi	22746	2375	63	16	0.000146817	92	41	6.52469e-18
	PTI + ETI 1 hpi	22746	2296	63	16	9.67791e-05	92	41	1.87802e-18
	PTI + ETI 6 hpi	22746	2357	63	16	0.000133751	92	41	4.93412e-18
	PTI + ETI 12 hpi	22746	2363	63	16	0.000137988	92	41	5.41727e-18
	DEGs in R. solanacearum avrRps4 (ATH1 array) 3 hpi	22746	239	63	28	2.21842e-41	92	50	7.16154e-78
	DEGs in R. solanacearum avrRps4 (ATH1 array) 6 hpi	22746	821	63	28	1.19532e-25	92	50	3.48106e-49
	DEGs in MgCl2 (ATH1 array) 6 hpi	22746	202	63	28	1.26564e-43	92	50	4.5164e-82
	Temperature shift 9h	22746	5038	63	28	1.53112e-05	92	50	3.90868e-12
	Temperature shift 12h	22746	4979	63	28	1.20557e-05	92	50	2.43936e-12
	Temperature shift 16h	22746	4986	63	28	1.24053e-05	92	50	2.58072e-12
	Temperature shift 24h	22746	5055	63	28	1.63899e-05	92	50	4.47117e-12
	Temperature shift + slh1 autoimmune 9h	22746	5008	63	28	1.35661e-05	92	50	3.07842e-12
	Temperature shift + slh1 autoimmune 12h	22746	5000	63	28	1.31329e-05	92	50	2.88756e-12
	Temperature shift + slh1 autoimmune 16h	22746	4996	63	28	1.29211e-05	92	50	2.79647e-12
	Temperature shift + slh1 autoimmune 24h	22746	5106	63	28	2.00611e-05	92	50	6.66798e-12
	slh1 autoimmune 0h	22746	5004	63	0		92	0
	slh1 autoimmune 9h	22746	5033	63	0		92	0
	slh1 autoimmune 24h	22746	5071	63	0		92	0
	DEGs in R. solanacearum AvrRps4 (ATH1 array)	22746	1032	63	10	9.644e-05	92	26	3.17859e-15
Zhao et al 2019	DEGs at G0	27416	2676	63	17	1.67824e-05	92	32	1.18543e-11
	DEGs at G6	27416	2675	63	17	1.6697e-05	92	32	1.1735e-11
	DEGs at G12	27416	2685	63	17	1.75686e-05	92	32	1.29813e-11
	DEGs at G24	27416	2691	63	17	1.8111e-05	92	32	1.37886e-11
	DEGs at G48	27416	2695	63	17	1.84809e-05	92	32	1.43531e-11
	DEGs at G72	27416	2691	63	17	1.8111e-05	92	32	1.37886e-11
	DEGs at G96	27416	2689	63	17	1.79285e-05	92	32	1.35143e-11
	DEGs which play key roles in plant immunity	27416	109	63	0		92	1	0.0520238
Denancé et al 2013	Roots wat1 mutant 4 dpi	22746	210	63	2	0.0196887	92	7	2.21234e-06
	Leaves wat1 mutant 4 dpi	22746	148	63	1	0.06172	92	4	0.000340087
Hernandez-Blanco et al 2007	irx5-5 and irx1-6 up DEGs	22746	315	63	5	0.000215478	92	1	0.364831
	irx5-5 and irx1-6 down DEGs	22746	287	63	3	0.00780362	92	12	1.43678e-10
Hanemian et al 2016	Up DEGs Leaves T0 clv1-12 and clv1-13	22746	80	63	0		92	1	0.0417147
	Down DEGs Leaves T0 clv1-12 and clv1-13	22746	23	63	0		92	0
	Up DEGs Leaves T0 clv2-7	22746	28	63	0		92	0
	Down DEGs Leaves T0 clv2-7	22746	29	63	0		92	0
	Up DEGs Leaves T5 clv1-12 and clv1-13	22746	344	63	1	0.241101	92	7	7.78822e-05
	Down DEGs Leaves T5 clv1-12 and clv1-13	22746	815	63	12	2.38893e-07	92	3	0.420169
	Up DEGs Leaves T5 clv2-7	22746	2085	63	2	0.931907	92	1	0.99854
	Down DEGs Leaves T5 clv2-7	22746	2203	63	12	0.00574651	92	19	0.00043355
	Up DEGs Roots T0 clv1-12 and clv1-13	22746	40	63	0		92	0
	Down DEGs Roots T0 clv1-12 and clv1-13	22746	33	63	1	0.00365538	92	0
	Up DEGs Roots T0 clv2-7	22746	84	63	1	0.0220828	92	1	0.0455463
	Down DEGs Roots T0 clv2-7	22746	159	63	4	7.35291e-05	92	2	0.0267731
	Up DEGs Roots T5 clv1-12 and clv1-13	22746	432	63	2	0.113731	92	0
	Down DEGs Roots T5 clv1-12 and clv1-13	22746	676	63	6	0.00236646	92	15	1.20126e-08
	Up DEGs Roots T5 clv2-7	22746	563	63	1	0.456135	92	2	0.398947
	Down DEGs Roots T5 clv2-7	22746	724	63	5	0.0138311	92	16	4.45239e-09
Che et al 2006	DEGs in roots	22746	567	63	1	0.459792	92	2	0.403313
Parizot et al 2010	Lateral root intiation	22746	211	63	0		92	2	0.054217
Brady et al 2007	Hair cells	22746	506	63	3	0.0491587	92	3	0.149018
	Cortex	22746	250	63	3	0.00482514	92	1	0.268368
	Non-Hair cells	22746	43	63	0		92	0
	Pericycle	22746	151	63	0		92	2	0.0234392
	Xylem Pole Pericycle	22746	24	63	0		92	0
	Lateral Root Cap	22746	65	63	0		92	0
	Columella	22746	300	63	0		92	2	0.121926
	Lateral Root	22746	115	63	0		92	0
	Developing Xylem	22746	1051	63	1	0.787286	92	0
	Phloem Pole Pericycle	22746	163	63	1	0.0730173	92	2	0.0285303
	Maturating Xylem	22746	718	63	1	0.586855	92	1	0.791502
	All Protophloem	22746	575	63	3	0.0716415	92	0
	Endodermis	22746	87	63	0		92	2	0.00531141
	Phoem Compagnon Cell	22746	222	63	2	0.0227525	92	0
	Phloem + Compagnon Cell	22746	325	63	1	0.221979	92	0
	Quiescent Center	22746	91	63	1	0.0256282	92	0
Zhang et al 2019	Root cells cluster-enriched genes	27416	6714	63	14	0.570406	92	22	0.494685
	Root cells cluster-specific genes	27416	565	63	2	0.135866	92	1	0.568186
Lewis et al 2013	IAA treatment	22746	1277	63	3	0.462338	92	6	0.258316

## Sheet: Table S4
Supplementary Table S4. Synthesis of the number of genes in common between our study and lists of calcium- and circadian-regulated genes, PTI and ETI studies, R. solanacearum-infected plants transcriptomic studies, root development and auxin studies. Percentages and bold numbers show the set of genes found in common to the studies and lists significantly enriched at the significant threshold of h…
				Calcium- and Circadian-related							PTI
Comparisons		DEGs in our study				Whalley et al 2011					Le Berre et al 2017																Zipfel et al 2004		Truman et al 2006						Tintor et al 2013				Thilmony et al 2006		Pandey et al 2010				Zipfel et al 2006
				Calcium signaling		Calcium regulation		Circadian			Up genes at 2,5 hpi		Down genes 2,5 and 6 hpi		Up genes at 2,5, 6 and 10,5 hpi		Down genes at 6 and 8 hpi		Up genes at 30 hpi		Down genes 30 hpi		Up genes 30 hpi		Down genes from 2,5 to 30 hpi		flg22 treatment		P. syringae PAMP and Type 3 effectors up and down genes 2 hpi		P. syringae PAMP and Type 3 effectors up and down genes 4 hpi		P. syringae PAMP and Type 3 effectors up and down genes 12 hpi		elf18 2h treatment		elf18 10h treatment		PAMP-regulated		wrky18/40-regulated at 0 hpi		wrky18/40-regulated at 8 hpi		Down and up genes flg22 30 min treatment		Down and up genes elf18 30 min treatment		Down and up genes elf18 60 min treatment
FDR < 0,05	KD	63		0.016129	1	0.0806452	5	0.435484	27		0	0	0	0	0.0322581	2	0.016129	1	0	0	0.0322581	2	0.0806452	5	0.0645161	4	0	0	0.0322581	2	0.0483871	3	0.193548	12	0.225806	14	0.274194	17	0.129032	8	0.016129	1	0.0806452	5	0	0	0	0	0
	OE	92		0.0434783	4	0.0652174	6	0.25	23		0.0434783	4	0.0108696	1	0.0108696	1	0.0326087	3	0.0217391	2	0.0108696	1	0.282609	26	0	0	0	0	0.0326087	3	0.0108696	1	0.0869565	8	0.315217	29	0.434783	40	0.076087	7	0.0543478	5	0.119565	11	0	0	0	0	0.0108696
	Total	151
[truncated: 205 more columns]

## Sheet: List Ca2+ genes
This list of genes involved in Calcium signaling was established in the LRSV "Calcium Signaling and plant immunity " team based on the available literature.
At5g04870
At3g10660
At4g23650
At4g09570
At4g35310
At2g17290
At5g12480
At5g19450
At3g20410
At1g18890
At1g35670
At5g23580
At3g51850
At2g41860
At4g21940
At2g17890
At5g12180
At4g36070
At1g61950
At2g38910
At4g04720
At4g04710
At4g04740
At2g31500
At2g35890
At4g38230
At4g04700
At5g66210
At1g76040
At1g74740
At4g04695
At3g57530
At1g50700
At5g19360
At5g04020
At5g56360
At5g64040
At2g38800
At5g65930
At3g56690
At5g20720
At1g08110
At3g04080
At2g36910
At5g63870
At3g43120
At5g20810
At4g31320
At2g24400
At4g34750
At3g17600
At3g25030
At4g13100
At5g62570
At5g57580
At2g18750
At4g25800
At2g24300
At4g31000
At5g26920
At5g53130
At5g15410
At2g46430
At5g54250
At5g57940
At2g23980
At1g01340
At2g46440
At2g24610
At2g28260
At3g48010
At4g01010
At4g30360
At4g30560
At5g14870
At1g15990
At1g19780
At2g46450
At3g17690
At3g17700
At2g22300
At5g09410
At5g64220
At1g67310
At3g16940
At4g16150
At3g59220
At3g59260
At1g50590
At5g40190
At3g28140
At2g43040
At1g27460
At4g28600
At3g49050
At4g00500
At5g37710
At5g17330
At1g65960
At2g02010
At3g17760
At2g02000
At1g27770
At4g37640
At3g57330
At2g41560
At2g22960
At5g57110
At3g21180
At4g29900
At5g53010
At3g63380
At3g22910
At1g13210
At1g10130
At3g25230
At5g48570
At5g60390
At1g07920
At1g07930
At1g07940
At1g22070
At1g77920
At5g10030
At5g65210
At3g16780
At4g02230
At1g02780
At3g12580
At5g02500
At3g09440
At5g02490
At1g16030
At1g56410
At2g38170
At3g13320
At3g51860
At5g01490
AT1g55730
At1g55720
At5g17860
At5g17850
At3g14070
At1g48550
At1g08780
At4g04340
At4g35920
At2g17780
At5g55630
At1g35720
At5g65020
At2g38760
At2g38750
At1g68090
At5g10220
At5g10230
At5g12380
At4g03560
At5g37780
At2g41110
At3g56800
At1g66410
At2g27030
AT5G21274
At3g43810
At3g59450
At4g12860
At3g07490
At3g59440
At2g43290
At4g03290
At1g05990
At4g14640
At3g51920
At2g41090
At3g22930
At2g41100
At1g12310
At1g62820
At1g18530
At3g25600
At1g32250
At3g03000
At4g37010
At3g50360
At4g26470
At3g24110
At1g66400
At5g37770
At1g24620
At1g73630
At1g18210
At3g03430
At5g17480
At2g15680
At2g36180
At5g17470
At3g03400
At3g03410
At2g41410
At3g10190
At5g42380
At1g76650
At1g76640
At3g01830
At3g50770
At4g20780
At5g44460
At1g21550
At3g29000
At5g39670
At3g47480
At2g27480
At3g10300
At5g04170
At2g22300
At4g18020
At4g17615
At5g55990
At4g26570
At5g24270
At4g01420
At4g16350
At4g26560
At1g64480
At5g47100
At4g33000
At3g17510
At5g07070
At2g26980
At4g14580
At5g10930
At4g30960
At3g23000
At4g24400
At1g01140
At5g58380
At2g30360
At4g18700
At2g34180
At5g01820
At5g01810
At2g25090
At1g48260
At1g29230
At5g45810
At5g45820
At5g57630
At2g38490
At1g30270
At5g35410
At5g25110
AT3g04110
AT5g48400
AT5g48410
AT3g07520
AT5g27100
At2g24720
At2g24710
AT4g31710
AT5g11210
AT5g11180
At2g29120
At2g29110
At2g29100
At2g17260
AT4g35290
At1g42540
At1g05200
At2g32390
AT3g51480
At2g32400
At4g00290
At5g10490
At1g58200
At1g53470
At3g14810
At1g78610
At2g17000
At2g17010
At5g19520
At5g12080
